# Supplementary material for: PEO-Based Block Copolymer Electrolytes Containing Double Conductive Phases with Improved Mechanical and Electrochemical Properties
Source: Materials (Basel). 2022 Nov 9;15(22):7930. doi: 10.3390/ma15227930 (PMC9699265; doi:10.3390/ma15227930)
Supplement: Supplementary file 1 [file materials-15-07930-s001.zip]

Archive with 1 entries (1 files):
- materials-2002858-supplementary.pdf
